# Supplementary material for: Antifungal Properties of Biogenic Selenium Nanoparticles Functionalized with Nystatin for the Inhibition of Candida albicans Biofilm Formation
Source: Molecules. 2023 Feb 15;28(4):1836. doi: 10.3390/molecules28041836 (PMC9958786; doi:10.3390/molecules28041836)
Supplement: Supplementary file 1 [file molecules-28-01836-s001.zip]

Archive with 1 entries (1 files):
- molecules-2145515-supplementary.pdf
